# Supplementary material for: A new technique to implant intracorneal ring-segments from the perilimbal region: one-year prospective pilot study report
Source: BMC Ophthalmol. 2024 Jul 16;24:288. doi: 10.1186/s12886-024-03552-0 (PMC11251366; doi:10.1186/s12886-024-03552-0)
Supplement: Supplementary file 2 — Supplementary Material 2 [file 12886_2024_3552_MOESM2_ESM.xlsx]

## Sheet: Demograph and VA
Demografía							UCVA								BCVA
Case number	Patient code	Gender		Age	Date of Cx		Preop	1 month	3 months	6 monts	12 months	Change in lines			Preop	1 month	3 months	6 monts	12 months	Safety index	Change in lines
1	MM 462311	M		19	2022-07-20		1	0.7	0.7	0.7	0.7	0.3			0.4	0.5	0.2	0.3	0.3	0.75	0.1
2	TF 461121	M		21	2022-07-27		0.5	0.5	0.5	0.4	0.4	0.1			0.2	0.1	0.2	0.1	0.1	0	0.1
3	VS 466559	M		15	2022-07-27		0.7	0.5	0.5	0.5	0.5	0.2			0.1	0.1	0.1	0.1	0.1	1	0
4	RS 468764	M		17	2022-08-03		0.4	0.4	0.3	0.3	0.3	0.1			1	0.8	0.8	0.8	0.7	0.7	0.3
5	BC 454690	F		24	2022-08-10		1.8	1.2	1	1	1	0.8			0.2	0.1	0.1	0.1	0.1	0.5	0.1
6	DLJ 461509	F		26	2022-09-07		0.5	0.5	0.4	0.4	0.4	0.1			0.1	0.2	0.2	0.1	0.1	1	0
7	PN 336863	F		35	2022-09-07		1.3	1	0.8	0.8	0.8	0.5			0.4	0.5	0.4	0.4	0.4	1	0
8	DE 472369	M		24	2022-09-14		1.8	1.3	1	1	1	0.8			0.7	0.4	0.4	0.2	0.2	0.285714	0.5
9	GA 479580	M		20	2022-09-14		1	0.7	0.5	0.5	0.5	0.5			0.4	0.2	0.1	0.1	0.1	0.25	0.3
10	PP 481518	M		29	14/9/22		1.8	1.8	1	1	1	0.8			0.3	0.5	0.4	0.3	0.3	1	0
11	SD 478578	M		55	2022-10-12		1.3	1.8	0.5	0.2	0.2	1.1			0.4	0.3	0.1	0.3	0.3	0.75	0.1
12	AL 481701	M		14	2022-10-12		1	0.7	0.7	0.6	0.6	0.4			0.3	0.4	0.3	0.3	0.3	1	0
13	AL 481701	M		14	2022-10-12		0.7	0.4	0.4	0.4	0.4	0.3			0.1	0.1	0.1	0.1	0.1	1	0
14	SD 478578	M		55	2022-11-16		1.3	1	1	0.8	0.8	0.5			0.4	0.4	0.3	0.4	0.3	0.75	0.1
15	BS 483891	F		41	2022-11-16		1	0.7	0.6	0.4	0.4	0.6			0.4	0.2	0.1	0.1	0.1	0.25	0.3
16	LE 486974	M		24	2022-12-22		1.3	1	0.8	0.8	0.8	0.5			0.7	0.7	0.5	0.3	0.3	0.428571	0.4
17	PP 481518	M		29	2022-12-22		1.3	0.7	0.5	0.4	0.5	0.8			0.3	0.3	0.4	0.3	0.3	1	0
Average				27.1765			0.364706	0.348789	0.20346	0.223529	0.218685				0.16609	0.17301	0.151557	0.13218	0.121107	0.729167	0.0449827
SD				12.734			0.45	0.438077	0.237326	0.259808	0.256102				0.238562	0.212305	0.192124	0.180685	0.158346	0.336762	0.0802156
Min				14			0.4	0.4	0.3	0.2	0.2				0.1	0.1	0.1	0.1	0.1	0	0
Max				55			1.8	1.8	1	1	1				1	0.8	0.8	0.8	0.7	1	0.3
								Gain lines of vision
							Casees	UDVA	CDVA
							1	0.3	0.1
							2	0.1	0.1
							3	0.2	0
							4	0.1	0.3
							5	0.8	0.1
							6	0.1	0
							7	0.5	0
							8	0.8	0.5
							9	0.5	0.3
							10	0.8	0
							11	1.1	0.1
							12	0.4	0
							13	0.3	0
							14	0.5	0.1
							15	0.6	0.3
							16	0.5	0.4
							17	0.8	0
					Anova: Single Factor			UDVA							Anova: Single Factor
															BCVA
					SUMMARY										SUMMARY
					Groups		Count	Sum	Average	Variance					Groups	Count	Sum	Average	Variance
					Preop		17	18.7	1.1	0.2025					Preop	17	6.4	0.376471	0.0569118
					1 month		17	14.9	0.876471	0.191912					1 month	17	5.8	0.341176	0.0450735
					3 months		17	11.2	0.658824	0.0563235					3 months	17	4.7	0.276471	0.0369118
					6 monts		17	10.2	0.6	0.0675					6 monts	17	4.3	0.252941	0.0326471
					12 months		17	10.3	0.605882	0.0655882					12 months	17	4.1	0.241176	0.0250735
					ANOVA										ANOVA
					Source of Variation		SS	df	MS	F	P-value	F crit			Source of Variation	SS	df	MS	F	P-value	F crit
					Between Groups		3.20306	4	0.800765	6.85793	8.4731e-05	2.48588			Between Groups	0.233647	4	0.0584118	1.48542	0.21442	2.48588
					Within Groups		9.34118	80	0.116765						Within Groups	3.14588	80	0.0393235
					Total		12.5442	84							Total	3.37953	84
															Anova: Single Factor
															SUMMARY
					Anova: Single Factor										Groups	Count	Sum	Average	Variance
															3 months	17	4.7	0.276471	0.0369118
					SUMMARY										6 monts	17	4.3	0.252941	0.0326471
					Groups		Count	Sum	Average	Variance					12 months	17	4.1	0.241176	0.0250735
					3 months		17	11.2	0.658824	0.0563235
					6 monts		17	10.2	0.6	0.0675
					12 months		17	10.3	0.605882	0.0655882					ANOVA
															Source of Variation	SS	df	MS	F	P-value	F crit
															Between Groups	0.0109804	2	0.0054902	0.174048	0.840784	3.19073
					ANOVA										Within Groups	1.51412	48	0.0315441
					Source of Variation		SS	df	MS	F	P-value	F crit
					Between Groups		0.0356863	2	0.0178431	0.282609	0.75506	3.19073			Total	1.5251	50
					Within Groups		3.03059	48	0.0631373
					Total		3.06627	50

## Sheet: Hoja 3
	K S PRE	K F PRE												EJE POST					K F POST	K F	K F Post	K F POST		Astigmatism
Casees	Preop	Preop	Ast		Preop	1 month	3 months	6 monts	12 months					12 MESES					1 month	3 months	6 monts	12 MESES		Cases	Preop	Month 12	Decrease	%
1	52.06	41.57	10.49		10.49	3.74	3.3	3.3	4.1					162					43.68	44.2	44.8	43.6		1	10.49	4.1	6.39	60.9152
2	49.9	41.18	8.72		8.72	2.28	2.3	2.3	4.1					86					44.94	44.9	44.9	43.5		2	8.72	4.1	4.62	52.9817
3	48.4	41.8	6.6		6.6	2.47	2.45	2.45	2.53										43,,7					3	6.6	2.53	4.07	61.6667
4	47.6	44.7	2.9		2.9	3.6	3.65	3.65	2.5					75					44.5	44.43		46		4	2.9	2.5	0.4	13.7931
5	53.6	45.8	7.8		7.8	3.8	1.7	1.7	1.17					170					47.1	48.2	48.58	47.93		5	7.8	1.17	6.63	85
6	47.4	42	5.4		5.4	4.7	2	2	0					178					42.8	43.6	44.44	44.86		6	5.4	0	5.4	100
7	48.7	45.9	2.8		2.8	3.6	0.5	0.5	0.49					108					44.5		47.55	47.55		7	2.8	0.49	2.31	82.5
8	60.5	55.3	5.2		5.2	3.9	5.8	5.8	4					44.2					41.1	54.5	48.6	50		8	5.2	4	1.2	23.0769
9	50.5	46.3	4.2		4.2	4.1	4.5	4.5	1.9					35					46.3	46.4	47.7	47.7		9	4.2	1.9	2.3	54.7619
10	50.9	43	7.9		7.9	1.5	2.5	2.5	1					87					50.7	50	50.4	50.4		10	7.9	1	6.9	87.3418
11	49	47	2		2	4	2.5	2.5	2.1					113					46.2	47.3	47.3	47.4		11	2	1.8	0.2	10
12	52.5	48.7	3.8		3.8	3.2	2.4	2.4	2.6										48	47.9				12	3.8	2.6	1.2	31.5789
13	49.5	45	4.5		4.5	0.9	1	1	0.9										45.2	44				13	4.5	0.9	3.6	80
14	53.6	49.8	3.8		3.8	4.6	3.6	3.6	3.22					174					48.6	48.5	49.4	49.25		14	3.8	3.22	0.58	15.2632
15	48	43.9	4.1		4.1	3.3	3.3	3.3	2.9					34					43.7	43.7	43.6	43.6		15	4.1	2.9	1.2	29.2683
16	58.8	53.4	5.4		5.4	2.7	1.4	1.4	2.22					4					54.1	54.3	54.44	54.81		16	5.4	2.22	3.18	58.8889
17	42.7	38.9	3.8		3.8	3.3	3.4	3.4	1.31					131					39.4	40	39.85	40.34		17	3.8	1.31	2.49	65.5263
	50.8035	45.5441	5.25941											100.086					45.6763	46.7953	46.6782	46.9243			5.25941	2.16118	3.09824	53.6802
	4.25373	4.35599	2.3221											57.7784					3.5858	3.9836	3.79354	3.65493			2.3221	1.258	2.25055	28.5743
	42.7	38.9	2											4					39.4	40	39.85	40.34			2	0	0.2	10
	60.5	55.3	10.49											178					54.1	54.5	54.44	54.81			10.49	4.1	6.9	100
	K S POST	K F POST
	1 month	1 month
	47.42	43.68	3.74			Anova: Single Factor
	47.22	44.94	2.28			Astig pre vs 12m
	46.17	43.7	2.47			SUMMARY
	48.1	44.5	3.6			Groups	Count	Sum	Average	Variance
	50.9	47.1	3.8			Preop	17	89.41	5.25941	5.39216
	47.5	42.8	4.7			1 month	17	55.69	3.27588	1.05331
	48.1	44.5	3.6			3 months	17	46.3	2.72353	1.6916
	50.9	47	3.9			6 monts	17	46.3	2.72353	1.6916
	50.4	46.3	4.1			12 months	17	37.04	2.17882	1.57432
	52.2	50.7	1.5
	50.2	46.2	4
	51.2	48	3.2			ANOVA
	46.1	45.2	0.9			Source of Variation	SS	df	MS	F	P-value	F crit
	53.2	48.6	4.6			Between Groups	97.556	4	24.389	10.6941	5.41046e-07	2.48588
	47	43.7	3.3			Within Groups	182.448	80	2.2806
	56.8	54.1	2.7
	42.7	39.4	3.3			Total	280.004	84
	49.1829	45.9071	3.27588
	3.29066	3.32302	1.02631
	42.7	39.4	0.9
	56.8	54.1	4.7			Anova: Single Factor
	K S	K F
	3 months	3 months				SUMMARY
	47.5	44.2	3.3			Groups	Count	Sum	Average	Variance
	47.2	44.9	2.3			3 months	17	46.3	2.72353	1.6916
	46.23	43.78	2.45			6 monts	17	46.3	2.72353	1.6916
	48.08	44.43	3.65			12 months	17	37.04	2.17882	1.57432
	49.9	48.2	1.7
	45.6	43.6	2
	48	47.5	0.5			ANOVA
	54.2	48.4	5.8			Source of Variation	SS	df	MS	F	P-value	F crit
	50.9	46.4	4.5			Between Groups	3.36265	2	1.68133	1.01744	0.369183	3.19073
	52.5	50	2.5			Within Groups	79.3204	48	1.65251
	49.8	47.3	2.5
	50.3	47.9	2.4			Total	82.683	50
	45	44	1
	52.1	48.5	3.6
	47	43.7	3.3
	55.7	54.3	1.4
	43.4	40	3.4
	49.0241	46.3006	2.72353
	3.33972	3.26733	1.30061
	43.4	40	0.5
	55.7	54.3	5.8
	K S POST	K F Post
	6 monts	6 monts
	47.4	44.8	2.6
	47.2	44.9	2.3
	46.2	43.7	2.5
	48.5	45.9	2.6
	50.08	48.58	1.5
	44.94	44.44	0.5
	48.04	47.55	0.49
	53.5	48.6	4.9
	49.6	47.7	1.9
	52.2	50.4	1.8
	49.9	47.3	2.6
	50.2	47.7	2.5
	45	44.2	0.8
	52.17	49.4	2.77
	46.4	43.6	2.8
	56.54	54.44	2.1
	41.33	39.85	1.48
	48.7765	46.6506	2.12588
	3.65036	3.31147	1.04863
	41.33	39.85	0.49
	56.54	54.44	4.9
	K S POST	K F POST
	12 months	12 MESES
	47.7	43.6	4.1
	47.6	43.5	4.1
	46.24	43.71	2.53
	48.5	46	2.5
	49.1	47.93	1.17
	44.86	44.86	0
	48.04	47.55	0.49
	54	50	4
	49.6	47.7	1.9
	51.4	50.4	1
	49.5	47.7	1.8
	50.3	47.7	2.6
	45.2	44.3	0.9
	52.47	49.25	3.22
	46.5	43.6	2.9
	57.03	54.81	2.22
	41.65	40.34	1.31
	48.8053	46.6441	2.16118
	3.65067	3.45074	1.258
	41.65	40.34	0
	57.03	54.81	2.22
